# Supplementary material for: Sequencing and Genomic Diversity Analysis of IncHI5 Plasmids
Source: Front Microbiol. 2019 Jan 14;9:3318. doi: 10.3389/fmicb.2018.03318 (PMC6339943; doi:10.3389/fmicb.2018.03318)
Supplement: TABLE S1 — (a) Pairwise comparison of IncHI5 sequences using BLASTN. (b) Pairwise comparison of plamid backbone sequences using BLASTN. [file Table_1.xlsx]

## Sheet: Table S1
Table S1a. Pairwise comparison of IncHI5 sequences using BLASTN
(coverage+identity)	pA708-IMP	pYNKP001-dfrA	pKP04VIM	pKpNDM1	pA324-IMP	p13190-VIM	p11219-IMP	p12208-IMP	pKOX_R1	p13450-IMP	p19051-IMP
pA708-IMP	－	（84%+99%）	（83%+99%）	（80%+99%）	（80%+99%）	（83%+99%）	（85%+99%）	（88%+99%）	（89%+99%）	（89%+99%）	（72%+99%）
pYNKP001-dfrA	（81%+99%）	－	（89%+99%）	（85%+99%）	（82%+99%）	（89%+99%）	（82%+99%）	（92%+99%）	（93%+99%）	（92%+99%）	（74%+99%）
pKP04VIM	（74%+99%）	（81%+99%）	－	（87%+99%）	（86%+99%）	（98%+99%）	（84%+99%）	（92%+99%）	（94%+99%）	（93%+99%）	（78%+99%）
pKpNDM1	（69%+99%）	（76%+99%）	（84%+99%）	－	（86%+99%）	（84%+99%）	（80%+99%）	（86%+99%）	（87%+99%）	（86%+99%）	（71%+99%）
pA324-IMP	（68%+99%）	（73%+99%）	（86%+99%）	（89%+99%）	－	（87%+99%）	（85%+99%）	（90%+99%）	（91%+99%）	（90%+99%）	（76%+99%）
p13190-VIM	（72%+99%）	（80%+99%）	（96%+99%）	（85%+99%）	（83%+99%）	－	（84%+99%）	（91%+99%）	（92%+99%）	（92%+99%）	（78%+100%）
p11219-IMP	（68%+99%）	（67%+99%）	（75%+99%）	（74%+99%）	（73%+99%）	（77%+99%）	－	（92%+99%）	（97%+99%）	（97%+99%）	（85%+99%）
p12208-IMP	（67%+99%）	（71%+99%）	（78%+99%）	（76%+99%）	（76%+99%）	（79%+99%）	（89%+99%）	－	（98%+99%）	（98%+99%）	（86%+99%）
pKOX_R1	（64%+99%）	（68%+99%）	（76%+99%）	（71%+99%）	（71%+99%）	（76%+99%）	（90%+99%）	（92%+99%）	－	（96%+99%）	（85%+99%）
p13450-IMP	（66%+99%）	（68%+99%）	（76%+99%）	（73%+99%）	（72%+99%）	（78%+99%）	（90%+99%）	（94%+99%）	（97%+99%）	－	（87%+99%）
p19051-IMP	（60%+99%）	（64%+99%）	（71%+99%）	（68%+99%）	（67%+99%）	（73%+100%）	（88%+99%）	（92%+99%）	（96%+99%）	（96%+99%）	－
Table S1b. Pairwise comparison of plamid backbone sequences using BLASTN
(coverage+identity)	pA708-IMP	pYNKP001-dfrA	pKP04VIM	pKpNDM1	pA324-IMP	p13190-VIM	p11219-IMP	p12208-IMP	pKOX_R1	p13450-IMP	p19051-IMP
pA708-IMP	－	（100%+99%）	（95%+99%）	（95%+99%）	（95%+99%）	（95%+99%）	（98%+99%）	（99%+99%）	（99%+99%）	（98%+99%）	（74%+99%）
pYNKP001-dfrA	（88%+99%）	－	（95%+99%）	（95%+99%）	（95%+99%）	（95%+99%）	（91%+99%）	（99%+99%）	（99%+99%）	（98%+99%）	（76%+99%）
pKP04VIM	（77%+99%）	（87%+99%）	－	（95%+99%）	（99%+99%）	（100%+99%）	（90%+99%）	（97%+99%）	（97%+99%）	（96%+99%）	（77%+99%）
pKpNDM1	（80%+99%）	（91%+99%）	（99%+99%）	－	（100%+99%）	（99%+99%）	（89%+99%）	（97%+99%）	（97%+99%）	（96%+99%）	（75%+99%）
pA324-IMP	（75%+99%）	（85%+99%）	（97%+99%）	（93%+99%）	－	（98%+99%）	（88%+99%）	（95%+99%）	（95%+99%）	（94%+99%）	（76%+99%）
p13190-VIM	（76%+99%）	（86%+99%）	（99%+99%）	（94%+99%）	（100%+99%）	－	（89%+99%）	（96%+99%）	（96%+99%）	（96%+99%）	（77%+100%）
p11219-IMP	（84%+99%）	（89%+99%）	（96%+99%）	（91%+99%）	（96%+99%）	（96%+99%）	－	（100%+99%）	（99%+99%）	（99%+99%）	（78%+99%）
p12208-IMP	（79%+99%）	（89%+99%）	（96%+99%）	（92%+99%）	（96%+99%）	（96%+99%）	（92%+99%）	－	（100%+99%）	（99%+99%）	（79%+99%）
pKOX_R1	（79%+99%）	（89%+99%）	（96%+99%）	（92%+99%）	（96%+99%）	（96%+99%）	（92%+99%）	（100%+99%）	－	（99%+99%）	（79%+99%）
p13450-IMP	（79%+99%）	（89%+99%）	（96%+99%）	（92%+99%）	（96%+99%）	（96%+99%）	（92%+99%）	（100%+99%）	（100%+99%）	－	（79%+99%）
p19051-IMP	（73%+99%）	（86%+99%）	（94%+99%）	（89%+99%）	（95%+99%）	（95%+100%）	（90%+99%）	（98%+99%）	（98%+99%）	（97%+99%）	－
